# Supplementary material for: A Familiar Outbreak of Monophasic Salmonella serovar Typhimurium (ST34) Involving Three Dogs and Their Owner’s Children
Source: Pathogens. 2022 Dec 8;11(12):1500. doi: 10.3390/pathogens11121500 (PMC9788015; doi:10.3390/pathogens11121500)
Supplement: Supplementary file 1 [file pathogens-11-01500-s001.zip]

Archive with 1 entries (1 files):
- pathogens-2042727-supplementary.pdf
